# Supplementary material for: New Ophthalmosaurid Ichthyosaurs from the European Lower Cretaceous Demonstrate Extensive Ichthyosaur Survival across the Jurassic–Cretaceous Boundary
Source: PLoS One. 2012 Jan 3;7(1):e29234. doi: 10.1371/journal.pone.0029234 (PMC3250416; doi:10.1371/journal.pone.0029234)
Supplement: Text S2 — Nexus file of the character-taxon matrix. (TXT) [file pone.0029234.s002.txt]

#NEXUS
[written Tue Nov 15 23:34:52 CET 2011 by Mesquite  version 2.75 (build 566) at macbook-de-valentin-fischer.local/192.168.0.2]

BEGIN TAXA;
	TITLE Taxa;
	DIMENSIONS NTAX=17;
	TAXLABELS
		Temnodontosaurus Ichthyosaurus_communis Stenopterygius_quadriscissus Ophthalmosaurus_icenicus Ophthalmosaurus_natans Chacaicosaurus_cayi Brachypterygius_extremus Arthropterygius_chrisorum Mollesaurus_perialus Caypullisaurus_bonpartei Aegirosaurus_leptospondylus Platypterygius_australis Platypterygius_hercynicus Maiaspondylus_lindoei Athabascasaurus_bitumineus Sveltonectes_insolitus Acamptonectes_densus 
	;

END;


BEGIN CHARACTERS;
	TITLE  Flipper_matrix;
	DIMENSIONS  NCHAR=51;
	FORMAT DATATYPE = STANDARD GAP = - MISSING = ? SYMBOLS = "  0 1 2 3 4 5 6 7 8 9 A B C D E F G H J K M N P Q R S T U V W X Y Z a b c d e f g h j k m n p q r s";
	CHARSTATELABELS 
		1 Crown_striation /  Present Reduced, 2 Base_enamel /  no yes, 3 Root_section /  Rounded Quadrangular, 4 Process_postpal._pterygo /  Absent Present, 5 Mx_ant._process /  As_far_as_Na Reduced, 6 Desc._proces._naris /  Absent Present, 7 Mx_nares /  NO_CONTACT CONTACT, 8 Pmx_supranarialis_pr /  Present Absent, 9 Prf_narialis_pr. /  Absent Present, 10 Jugal_ant._margin /  between_Mx_&_Lac Fan_covers_Mx, 11 Sagittal_eminence /  Present Absent, 12 Frontal_pr._temporalis /  'Pa+PsFr-Na' 'Pa+PsFr+Na' 'Pa-PsFr-Na', 13 'ST-PO contact' /  Absent Present, 14 Sq_shape /  Triangular squared lost, 15 Qj_exposure /  Large 'Small, covered', 16 Basipterygoid_processes /  barely_protruding large_wings, 17 Bo_extracondylar_area /  Wide Reduced Extremely_reduced, 18 Bo_peg /  Present Absent, 19 Ventral_notch_BO /  Yes No, 20 Slender_POP_opis /  'No, stout' 'Yes, elongated and slender', 21 Stapes_head_size /  Small Large, 22 Angular_lateral_exposure /  Small Extensive, 23 Anterior_caudals_height /  ?3.5 ?4, 24 Fluke_centra_lat._compress. /  Laterally_compressed Rounded, 25 'A-A neural' /  fused not_fused, 26 Apical_chevrons /  Present Lost, 27 Sc_glenoid /  Extensive Reduced, 28 Sc_acromion /  Absent Present, 29 anteromedial_co_horn /  yes no, 30 'Plate-like dorsal troch' /  No Yes, 31 Hu_DPC /  Absent Present, 32 'Hu prox/distal ends' /  distal_wider equal_or_prox_wider, 33 Hu_AAEF /  Absent Present, 34 Post_delfected_Ul_facet /  no yes, 35 'Hu/it contact' /  Absent Present, 36 Ulna_post._edge /  Round_and_not_tapering tapering_and_concave, 37 Pisiform /  Absent Present, 38 Notching_anterior_edge_forefin /  Notched Straight, 39 Post._enlarg._foregin /  No One_digit Two_digits, 40 Preaxial_digits /  Absent One, 41 'Longi/Lati' /  Longipinnate Latipinnate, 42 Flat_prox._elements /  Flat Thick, 43 tighly_packed_rectangular_phalanges /  no yes, 44 Digital_bifurcation /  Absent Present, 45 'Is-Pu fusion' /  Absent Fused_foramina Fused_no_foramina, 46 Is_shape /  'Plate-like' 'Rod-like', 47 Fe_trochanters /  Absent Present, 48 'Fe/As contact' /  no yes, 49 Fe_AAE /  no_element yes_element, 50 Tibia_shaft /  Notched Straight, 51 Postaxial_digits_hindfin /  Absent Present ; 
	MATRIX
	Temnodontosaurus              000000000000000000000000000000000000000000000000000
	Ichthyosaurus_communis        0000100{0 1}00001{0 2}100000000000{0 1}000010000{0 1}11010110000010
	Stenopterygius_quadriscissus  100110000000001000001011?1110000000010{0 1}0000110?0000
	Ophthalmosaurus_icenicus      010111110110001{0 1}1{0 1}011110110101011101111111001010010
	Ophthalmosaurus_natans        10?111110??0001?1?01110???110?011101?1?11?00???????
	Chacaicosaurus_cayi           ?????0??????????001??????????0??0?0010000100???????
	Brachypterygius_extremus      011?0100?1?????1211??1?????101?1001011111100???????
	Arthropterygius_chrisorum     ???????????????0201?1?11?1??01011100?1??0?????00???
	Mollesaurus_perialus          ??????0?0????11111001?0????????????????????????????
	Caypullisaurus_bonpartei      ????00000???110??????10???1111111000112101102110?11
	Aegirosaurus_leptospondylus   000?110111?1001??????1???????1?1001011111?1021?0011
	Platypterygius_australis      011000100101020121101101110111111000112101102010111
	Platypterygius_hercynicus     011?100?01110{0 1}1?2?1?1??1?1011111100011210110??1101?
	Maiaspondylus_lindoei         ?11?1?01?1?????0??????0??????1?100101?1?0?10???10??
	Athabascasaurus_bitumineus    10??0011?110010?2???110?1???????????????????201????
	Sveltonectes_insolitus        101?11011111???0211?1100?1110111000??11111102110111
	Acamptonectes_densus          11???1????1????111111100?10101{0 1}111011??1??0????????

;

END;
BEGIN LABELS;
	CHARGROUPLABEL Teeth COLOR = (RGB 1.0 0.50196078 0.16862745) ;
	CHARGROUPLABEL Skull COLOR = (RGB 1.0 0.85882353 0.30196078) ;
	CHARGROUPLABEL Axial COLOR = (RGB 0.63921569 1.0 0.10196078) ;
	CHARGROUPLABEL Shoulder_girdle COLOR = (RGB 0.10196078 1.0 0.45882353) ;
	CHARGROUPLABEL Pelvic_girdle COLOR = (RGB 0.06666667 1.0 1.0) ;


END;

BEGIN SETS;
	CHARPARTITION * UNTITLED  =  Teeth :  1 -  3, Skull :  4 -  22, Axial :  23 -  26, Shoulder_girdle :  27 -  44, Pelvic_girdle :  45 -  51;

END;

BEGIN MESQUITECHARMODELS;
	ProbModelSet * UNTITLED   =  'Mk1 (est.)':  1 -  51;
END;

BEGIN ASSUMPTIONS;
	TYPESET * UNTITLED   =  unord:  1 -  16 18 -  38 40 -  44 46 -  51, ord:  17 39 45;

END;

BEGIN NOTES;

	TEXT   TAXON = 7 CHARACTER = 6 TEXT = 'see Kirton 1983:114';

	TEXT   TAXON = 4 CHARACTER = 7 TEXT = no_contact_according_to_Kirton...;
	TEXT   TAXON = 5 CHARACTER = 7 TEXT = very_small_one_according_to_Appleby;

	TEXT   TAXON = 4 CHARACTER = 8 TEXT = SMALL_BUMP_BUT_THAT_DOES_NOT_FORM_THE_ANTERIOR_MARGIN_OF_THE_NARIS;

	TEXT   TAXON = 4 CHARACTER = 9 TEXT = 'Sometimes there is a small process but not always: see Applebys monograph... At any rate, not a well marked process as in Aegirosaurus/Sveltonectes';

	TEXT   TAXON = 13 CHARACTER = 14 TEXT = 'Has to be 0 OR 1 since there is one squamosal in P. hercynicus (see Fischer, in press APP).';

	TEXT   TAXON = 4 CHARACTER = 18 TEXT = Somtimes_present;

	TEXT   TAXON = 5 CHARACTER = 20 TEXT = SEE_GILMORE_1905;

	TEXT   TAXON = 13 CHARACTER = 28 TEXT = 'Check KUHN''s original paper';

	TEXT   TAXON = 17 CHARACTER = 37 TEXT = inferred_from_a_facet_on_ulna;

	TEXT   TAXON = 3 CHARACTER = 39 TEXT = 'but a small one, see Maisch 2008';

	TEXT   TAXON = 17 CHARACTER = 40 TEXT = because_of_an_aaefacet...;

	TEXT   TAXON = 2 CHARACTER = 46 TEXT = flat_in_most_ichthyosaurs;
	TEXT   TAXON = 3 CHARACTER = 46 TEXT = ibid;
	TEXT   TAXON = 4 CHARACTER = 46 TEXT = ibid;

END;

Begin MESQUITE;
		MESQUITESCRIPTVERSION 2;
		TITLE AUTO;
		tell ProjectCoordinator;
		timeSaved 1321396492350;
		getEmployee #mesquite.minimal.ManageTaxa.ManageTaxa;
		tell It;
			setID 0 4444536175602907748;
			tell It;
				setDefaultOrder  0 1 2 3 19 4 5 6 7 8 9 23 10 11 25 12 15;
				attachments ;
			endTell;
		endTell;
		getEmployee #mesquite.charMatrices.ManageCharacters.ManageCharacters;
		tell It;
			setID 0 8195619463141173495;
			tell It;
				setDefaultOrder  48 74 1 4 16 5 6 7 8 49 10 11 12 13 15 47 17 18 58 51 19 21 23 24 75 25 26 27 50 28 29 30 31 64 33 52 32 34 35 36 37 38 39 40 41 42 43 44 72 45 46;
				attachments ;
			endTell;
			mqVersion 275;
			checksumv 0 3 2735961318 null  getNumChars 51 numChars 51 getNumTaxa 17 numTaxa 17   short true   bits 2305843009213693959   states 7   sumSquaresStatesOnly 1717.0 sumSquares -3.2281802128991715E19 longCompressibleToShort false usingShortMatrix true   NumFiles 1 NumMatrices 1;
			mqVersion;
		endTell;
		getWindow;
		tell It;
			suppress;
			setResourcesState false false 161;
			setPopoutState 400;
			setExplanationSize 0;
			setAnnotationSize 0;
			setFontIncAnnot 0;
			setFontIncExp 0;
			setSize 1280 641;
			setLocation 0 22;
			setFont SanSerif;
			setFontSize 10;
			getToolPalette;
			tell It;
			endTell;
			desuppress;
		endTell;
		getEmployee  #mesquite.charMatrices.BasicDataWindowCoord.BasicDataWindowCoord;
		tell It;
			showDataWindow #8195619463141173495 #mesquite.charMatrices.BasicDataWindowMaker.BasicDataWindowMaker;
			tell It;
				getWindow;
				tell It;
					setExplanationSize 30;
					setAnnotationSize 40;
					setFontIncAnnot 0;
					setFontIncExp 0;
					setSize 1119 554;
					setLocation 0 22;
					setFont Arial_Unicode_MS;
					setFontSize 10;
					getToolPalette;
					tell It;
						setTool mesquite.charMatrices.BasicDataWindowMaker.BasicDataWindow.ibeam;
					endTell;
					setActive;
					setTool mesquite.charMatrices.BasicDataWindowMaker.BasicDataWindow.ibeam;
					colorCells  #mesquite.charMatrices.ColorCells.ColorCells;
				tell It;
					setColor Red;
					removeColor off;
				endTell;
					colorRowNames  #mesquite.charMatrices.TaxonGroupColor.TaxonGroupColor;
					colorColumnNames  #mesquite.charMatrices.CharGroupColor.CharGroupColor;
					colorText  #mesquite.charMatrices.NoColor.NoColor;
					setBackground White;
					toggleShowNames off;
					toggleShowTaxonNames on;
					toggleTight off;
					toggleThinRows off;
					toggleShowChanges on;
					toggleSeparateLines off;
					toggleShowStates on;
					toggleAutoWCharNames on;
					toggleAutoTaxonNames on;
					toggleShowDefaultCharNames off;
					toggleConstrainCW on;
					setColumnWidth 16;
					toggleBirdsEye off;
					toggleShowPaleGrid off;
					toggleShowPaleCellColors off;
					togglePaleInapplicable on;
					toggleShowBoldCellText off;
					toggleAllowAutosize on;
					toggleColorsPanel off;
					toggleDiagonal on;
					setDiagonalHeight 80;
					toggleLinkedScrolling on;
					toggleScrollLinkedTables off;
					getInfoPanel;
					tell It;
						btspOpen true;
						apOpen true;
						fpOpen true;
					endTell;
					toggleInfoPanel on;
				endTell;
				showWindow;
				getEmployee #mesquite.charMatrices.ColorByState.ColorByState;
				tell It;
					setStateLimit 9;
					toggleUniformMaximum on;
				endTell;
				getEmployee #mesquite.categ.StateNamesStrip.StateNamesStrip;
				tell It;
					showStrip off;
				endTell;
				getEmployee #mesquite.charMatrices.AnnotPanel.AnnotPanel;
				tell It;
					togglePanel off;
				endTell;
				getEmployee #mesquite.charMatrices.CharReferenceStrip.CharReferenceStrip;
				tell It;
					showStrip off;
				endTell;
				getEmployee #mesquite.charMatrices.QuickKeySelector.QuickKeySelector;
				tell It;
					autotabOff;
				endTell;
				getEmployee #mesquite.charMatrices.SelSummaryStrip.SelSummaryStrip;
				tell It;
					showStrip off;
				endTell;
				getEmployee #mesquite.categ.SmallStateNamesEditor.SmallStateNamesEditor;
				tell It;
					panelOpen true;
				endTell;
			endTell;
		endTell;
		getEmployee  #mesquite.charMatrices.ManageCharacters.ManageCharacters;
		tell It;
			showCharacters #8195619463141173495 #mesquite.lists.CharacterList.CharacterList;
			tell It;
				setData 0;
				getWindow;
				tell It;
					newAssistant  #mesquite.lists.DefaultCharOrder.DefaultCharOrder;
					newAssistant  #mesquite.lists.CharListInclusion.CharListInclusion;
					newAssistant  #mesquite.lists.CharListPartition.CharListPartition;
					newAssistant  #mesquite.stochchar.CharListProbModels.CharListProbModels;
					newAssistant  #mesquite.parsimony.CharListParsModels.CharListParsModels;
					getTable;
					tell It;
						columnWidth 2 89;
					endTell;
					setExplanationSize 30;
					setAnnotationSize 20;
					setFontIncAnnot 0;
					setFontIncExp 0;
					setSize 1119 574;
					setLocation 0 22;
					setFont SanSerif;
					setFontSize 10;
					getToolPalette;
					tell It;
					endTell;
				endTell;
				showWindow;
				getEmployee #mesquite.lists.CharListAnnotPanel.CharListAnnotPanel;
				tell It;
					togglePanel off;
				endTell;
			endTell;
		endTell;
		endTell;
end;
